# Supplementary material for: Identification, Characterization, and Homology Analysis of a Novel Strain of the Crimean–Congo Hemorrhagic Fever Virus from Yunnan, China
Source: Microorganisms. 2024 Jul 19;12(7):1466. doi: 10.3390/microorganisms12071466 (PMC11278756; doi:10.3390/microorganisms12071466)
Supplement: Supplementary file 1 [file microorganisms-12-01466-s001.zip]

Archive with 1 entries (1 files):
- microorganisms-3075339-supplementary.pdf
